# Supplementary material for: Selection and Validation of Reference Genes for Quantitative Real-Time PCR Analysis in Cockroach Parasitoid Tetrastichus hagenowii (Ratzeburg)
Source: Insects. 2024 Sep 3;15(9):668. doi: 10.3390/insects15090668 (PMC11431952; doi:10.3390/insects15090668)
Supplement: Supplementary file 1 [file insects-15-00668-s001.zip]

Archive with 1 entries (1 files):
- insects-3125119-supplementary.xlsx
