# Supplementary material for: Selection and Validation of Reference Genes for Quantitative Real-Time PCR Analysis in Cockroach Parasitoid Tetrastichus hagenowii (Ratzeburg)
Source: Insects. 2024 Sep 3;15(9):668. doi: 10.3390/insects15090668 (PMC11431952; doi:10.3390/insects15090668)
Supplement: Supplementary file 1 [file insects-15-00668-s001.zip › insects-3125119-supplementary.xlsx]

## Sheet: Sheet1
		Gene name
	Ct Value	α-TUB	EF-1α	Actin	RP49	GAPDH	NADH	EF2
Different Stage	Larvae	16.9496	18.1548	17.8048	23.0498	20.6795	22.307	19.2641
		16.7381	17.2182	17.0996	20.9612	20.4806	22.0591	19.0951
		16.9393	19.2965	15.3526	22.9743	21.1967	22.869	21.0439
		16.9411	19.2651	16.4113	23.1126	21.2187	21.5946	20.7752
	Pupae	16.8419	19.709	16.0443	22.748	19.1962	20.7988	20.7128
		16.3619	18.3747	19.2749	21.4857	20.7844	21.7445	19.6357
		16.0832	17.604	18.0869	20.5098	20.0081	21.1325	18.8776
		16.6175	18.3312	16.2462	22.3879	19.2298	20.7409	21.8387
	Female adults	15.886	15.9028	19.0908	19.9457	17.92	21.1606	18.7679
		15.3404	16.1194	19.1624	18.7436	17.5887	20.8416	18.5816
		15.1383	15.8101	19.7857	18.9337	18.4108	20.8004	18.5189
		15.6803	16.3584	20.5244	19.5048	19.1397	21.5775	19.5173
	Male adults	16.7006	19.6646	20.473	22.1948	19.9205	21.9081	21.3512
		16.6738	19.5256	18.1116	22.7947	18.9581	21.3185	20.735
		16.4407	18.2195	18.8669	21.1053	18.7085	21.2535	19.5877
		16.6726	20.7331	21.5372	22.6268	20.5828	21.3262	22.2817
